# Supplementary material for: Detection of canine obstructive nasal disease using infrared thermography: A pilot study
Source: PLoS One. 2023 Sep 12;18(9):e0291440. doi: 10.1371/journal.pone.0291440 (PMC10497125; doi:10.1371/journal.pone.0291440)
Supplement: S1 Fig — (XLSX) [file pone.0291440.s001.xlsx]

## Sheet: Sheet1
Dog	Age	Reproductive Status	Breed	C/ND group	Presenting complaint	Duration of clinical signs (days)	Diagnosis	Room temp (F)	Room Temp (C)	Max temp								Avg temp								Mim temp								Image scores
	Years	MC, FS, MI, FI								Dorsal				Rostral				Dorsal				Rostral				Dorsal				Rostral				Correct =1, Incorrect =0
										Right (F)	Right (C)	Left (F)	Left (C)	Right (F)	Right (C)	Left (F)	Left (C)	Right (F)	Right (C)	Left (F)	Left (C)	Right (F)	Right (C)	Left (F)	Left (C)	Right (F)	Right (C)	Left (F)	Left (C)	Right (F)	Right (C)	Left (F)	Left (C)	Dorsal	Rostral
1	3	FS	Mixed breed	C	n/a	n/a	n/a	72	22.2222	91.5	33.0556	97.7	36.5	77.9	25.5	76.7	24.8333	82.9	28.2778	82.9	28.2778	70	21.1111	70	21.1111	66.8	19.3333	66.9	19.3889	66.6	19.2222	66.6	19.2222	1	1
2	8	MC	Mixed breed	C	n/a	n/a	n/a	68.8	20.4444	90.3	32.3889	89.4	31.8889	86.4	30.2222	86.3	30.1667	80	26.6667	80	26.6667	73.8	23.2222	72.5	22.5	72.2	22.3333	67.3	19.6111	96.2	35.6667	65.5	18.6111	1	1
3	13	MC	Labrador retriever	C	n/a	n/a	n/a	69.2	20.6667	92.3	33.5	91	32.7778	88.1	31.1667	87.9	31.0556	85	29.4444	84.3	29.0556	80.2	26.7778	77.1	25.0556	71.2	21.7778	71.2	21.7778	74	23.3333	72.3	22.3889	0	0
4	11	MC	Hound	C	n/a	n/a	n/a	72.2	22.3333	90.3	32.3889	89.9	32.1667	76.3	24.6111	75.6	24.2222	80	26.6667	79.1	26.1667	69	20.5556	68.6	20.3333	66.6	19.2222	66.3	19.0556	65.1	18.3889	64.3	17.9444	1	1
5	2	MC	Labrador retriever	C	n/a	n/a	n/a	72.3	22.3889	94	34.4444	92.3	33.5	87.6	30.8889	88.2	31.2222	85.9	29.9444	85.4	29.6667	79.2	26.2222	79.8	26.5556	69.5	20.8333	69.4	20.7778	73.6	23.1111	73.6	23.1111	1	1
6	9	FS	Jack Russell terrier	C	n/a	n/a	n/a	69.1	20.6111	91.5	33.0556	91.8	33.2222	80.8	27.1111	80.7	27.0556	81.6	27.5556	82	27.7778	71.1	21.7222	71	21.6667	66	18.8889	66.2	19	66.6	19.2222	66.7	19.2778	0	1
7	4	FS	Doberman pinscher	C	n/a	n/a	n/a	70.4	21.3333	93.6	34.2222	94.7	34.8333	89.5	31.9444	89	31.6667	82.7	28.1667	82.7	28.1667	75.9	24.3889	76	24.4444	71.3	21.8333	70.4	21.3333	68.8	20.4444	70.9	21.6111	1	1
8	5	MC	Mixed breed	C	n/a	n/a	n/a	69.5	20.8333	96.4	35.7778	94.2	34.5556	93.9	34.3889	94.2	34.5556	88.8	31.5556	87.9	31.0556	82	27.7778	81.7	27.6111	71.7	22.0556	72.5	22.5	76.3	24.6111	76	24.4444	0	0
9	4	MC	Doberman pinscher	C	n/a	n/a	n/a	69.1	20.6111	93.7	34.2778	92.1	33.3889	88.2	31.2222	88.6	31.4444	86.3	30.1667	85.2	29.5556	77.8	25.4444	76.9	24.9444	70.8	21.5556	70.3	21.2778	70.4	21.3333	68.7	20.3889	1	1
10	10	FS	Labrador retriever	C	n/a	n/a	n/a	67.7	19.8333	89.9	32.1667	90.5	32.5	79.5	26.3889	79.3	26.2778	80	26.6667	80.3	26.8333	70	21.1111	69.9	21.0556	65.5	18.6111	65.4	18.5556	65.7	18.7222	66.1	18.9444	1	1
11	8	MC	Goldendoodle	ND	Epistaxis (left)	150	neoplasia	76.1	24.5	97.8	36.5556	97.8	36.5556	97.8	36.5556	98.1	36.7222	86.8	30.4444	87.9	31.0556	86.5	30.2778	89.3	31.8333	77.3	25.1667	73.2	22.8889	76.1	24.5	81.3	27.3889	1	1
12	9	MC	Mixed breed	ND	Epistaxis (left)	30	neoplasia	73.6	23.1111	96.4	35.7778	97.9	36.6111	98	36.6667	95.8	35.4444	87.5	30.8333	89.4	31.8889	84.6	29.2222	88.2	31.2222	76.9	24.9444	81.1	27.2778	74.4	23.5556	78.1	25.6111	1	0
13	11	FS	Mixed breed	ND	Bilat MP nasal discharge, epistaxis, sneezing	180	neoplasia	71.4	21.8889	94.5	34.7222	94.6	34.7778	86.6	30.3333	87.7	30.9444	84.7	29.2778	84.9	29.3889	77.3	25.1667	77.6	25.3333	71	21.6667	71.4	21.8889	71.3	21.8333	68.4	20.2222	0	0
14	10	FS	Golden retriever	ND	Epistaxis (right)	5	neoplasia	76.6	24.7778	96.7	35.9444	94.1	34.5	98.5	36.9444	96.8	36	89.9	32.1667	88.3	31.2778	86.5	30.2778	83.7	28.7222	79.8	26.5556	77.8	25.4444	77.8	25.4444	75.7	24.2778	1	1
15	2	FS	Goldendoodle	ND	Epistaxis (right), sneezing	14	rhinitis	75.3	24.0556	101.5	38.6111	99.7	37.6111	100.2	37.8889	99.7	37.6111	88.3	31.2778	84.7	29.2778	91.2	32.8889	87.8	31	74	23.3333	96.9	36.0556	77.8	25.4444	75.7	24.2778	1	1
16	9	MC	Miniature schnauzer	ND	Epistaxis (left)	60	neoplasia	74.6	23.6667	91.6	33.1111	91.9	33.2778	85.6	29.7778	86.8	30.4444	82.8	28.2222	83.4	28.5556	74.6	23.6667	76.7	24.8333	77.8	25.4444	75.7	24.2778	68.5	20.2778	71.2	21.7778	1	1
17	12	FS	Mixed breed	ND	Mucoid nasal discharge (L), epistaxis (L), sneezing	90	neoplasia	73.9	23.2778	99.8	37.6667	100.5	38.0556	94.2	34.5556	95.9	35.5	91	32.7778	92.7	33.7222	83.8	28.7778	86.3	30.1667	75.4	24.1111	76.9	24.9444	75.9	24.3889	81.2	27.3333	1	1
18	9	FS	French bulldog	ND	Bilat serous nasal discharge, sneezing	180	rhinitis	74.8	23.7778	92.2	33.4444	94.4	34.6667	93.8	34.3333	91.9	33.2778	84.5	29.1667	85	29.4444	81.4	27.4444	81.1	27.2778	73.8	23.2222	73.7	23.1667	72.7	22.6111	72.2	22.3333	1	0
